# Supplementary material for: Evaluation of Hi-C Sequencing for Detection of Gene Fusions in Hematologic and Solid Tumor Pediatric Cancer Samples
Source: Cancers (Basel). 2024 Aug 23;16(17):2936. doi: 10.3390/cancers16172936 (PMC11394547; doi:10.3390/cancers16172936)
Supplement: Supplementary file 1 [file cancers-16-02936-s001.zip]

Archive with 2 entries (2 files):
- cancers-3105946_SuppTables.xlsx
- Figure S1.pdf
