# Supplementary material for: Evaluation of Hi-C Sequencing for Detection of Gene Fusions in Hematologic and Solid Tumor Pediatric Cancer Samples
Source: Cancers (Basel). 2024 Aug 23;16(17):2936. doi: 10.3390/cancers16172936 (PMC11394547; doi:10.3390/cancers16172936)
Supplement: Supplementary file 1 [file cancers-16-02936-s001.zip › cancers-3105946_SuppTables.xlsx]

## Sheet: Supp Table S1
Sample ID	Cohort	Sample Source	Cancer Type	Sample Collection Date (Year)	Preservation (if any)	Estimated % Tumor Cells (Sarcoma only)	Estimated % blasts (Leukemia only)	Percentage of Cells Positive for Known Rearrangement by FISH (Leukemia Concordance Cohort Only)
B-ALL D1	Discovery	Bone Marrow	B-ALL	2017	None	N/A	0.62	N/A
AML C1	Concordance	PBMCs	AML	2018	90% FBS/10% DMSO	N/A	0.44	0.52
AML C2	Concordance	Bone Marrow	AML	2018	None	N/A	0.11	N/A
B-ALL D2	Discovery	Bone Marrow	B-ALL	2019	None	N/A	0.85	N/A
T-ALL D1	Discovery	Bone Marrow	T-ALL	2019	90% FBS/10% DMSO	N/A	0.94	N/A
AML C3	Concordance	Bone Marrow	AML	2019	None	N/A	0.29	0.815
T-ALL D2	Discovery	Bone Marrow	T-ALL	2019	None	N/A	0.65	N/A
AML C4	Concordance	Bone Marrow	AML	2020	90% FBS/10% DMSO	N/A	0.74	0.94
AML C5	Concordance	Bone Marrow	AML	2020	90% FBS/10% DMSO	N/A	0.62	N/A
B-ALL D3	Discovery	Bone Marrow	B-ALL	2020	90% FBS/10% DMSO	N/A	0.89	N/A
AML C6	Concordance	Bone Marrow	AML	2021	90% FBS/10% DMSO	N/A	0.81	0.78
B-ALL D4	Discovery	Bone Marrow	B-ALL	2021	90% FBS/10% DMSO	N/A	0.88	N/A
B-ALL D5	Discovery	PBMCs	B-ALL	2021	90% FBS/10% DMSO	N/A	0.65	N/A
B-ALL D6	Discovery	Bone Marrow	B-ALL	2021	90% FBS/10% DMSO	N/A	0.91	N/A
B-ALL D7	Discovery	Bone Marrow	B-ALL	2021	90% FBS/10% DMSO	N/A	0.98	N/A
AML C7	Concordance	Bone Marrow	AML	2021	90% FBS/10% DMSO	N/A	0.65	0.9055
B-ALL D8	Discovery	Bone Marrow	B-ALL	2021	90% FBS/10% DMSO	N/A	0.91	N/A
AML D1	Discovery	PBMCs	AML	2020	90% FBS/10% DMSO	N/A	0.83	N/A
ARMS C1	Concordance	Tissue	Alveolar Rhabdomyosarcoma	2009	FFPE	0.8	N/A	N/A
ARMS C2	Concordance	Tissue	Alveolar Rhabdomyosarcoma	2009	FFPE	0.9	N/A	N/A
ARMS C3	Concordance	Tissue	Alveolar Rhabdomyosarcoma	2009	FFPE	0.9	N/A	N/A
ARMS C4	Concordance	Tissue	Alveolar Rhabdomyosarcoma	2010	FFPE	0.8	N/A	N/A
ARMS C5	Concordance	Tissue	Alveolar Rhabdomyosarcoma	2013	FFPE	0.9	N/A	N/A

## Sheet: Supp Table S2
Sample ID	Sample Preservation	Sample Collection Date (Year)	Raw_pairs	Mapped_SE_reads	%_Mapped_SE_reads	%_Truncated	Duplicated_pairs	%_Duplicated_pairs	Unique_valid_pairs	%_Unique_valid_pairs	Intra_pairs	%_Intra_pairs	Intra_ge_15kb_pairs	%_Intra_ge_15kb_pairs	Inter_pairs	%_Inter_pairs	Invalid_pairs	%_Invalid_pairs	Same_circularised_pairs	%_Same_circularised_pairs	Same_dangling_ends_pairs	%_Same_dangling_ends_pairs	Same_fragment_internal_pairs	%_Same_fragment_internal_pairs	Re_ligation_pairs	%_Re_ligation_pairs	Contiguous_sequence_pairs	%_Contiguous_sequence_pairs	Wrong_size_pairs	%_Wrong_size_pairs	Mean_lib_length	Lcis_trans_ratio
B-ALL D1	None	2017	230852608	434094804	94	46.1	12033826	7.7	105660207	67.3	55307542	39.2	15217240	10.8	85716296	60.8	39391257	25.1	34880	0	5721278	3.6	15072901	9.6	11808268	7.5	5807729	3.7	946201	0.6	251	0.2
AML C1	90% FBS/10% DMSO	2018	226311711	407740725	90.1	42.4	11787631	9.3	97971238	77.2	85753927	75.7	53013917	46.8	27486715	24.3	17106577	13.5	26600	0	950023	0.7	2422037	1.9	4411421	3.5	5593566	4.4	3702930	2.9	299	1.9
AML C2	None	2018	311327391	577736800	92.8	46.1	19117800	10.3	131761174	71.3	83712646	51.9	46016999	28.5	77646513	48.1	33892485	18.3	87809	0	1881546	1	9246514	5	10994470	6	9221616	5	2460530	1.3	279	0.6
B-ALL D2	None	2019	187410327	338147996	90.2	40	21095599	17.3	68235684	56.1	39515293	42.5	11903747	12.8	53448717	57.5	32373283	26.6	24477	0	4807929	4	15281301	12.6	8636687	7.1	3085586	2.5	537303	0.4	259	0.2
T-ALL D1	90% FBS/10% DMSO	2019	216138059	391064056	90.5	49.3	9014471	7.6	101877692	85.7	76676403	70.2	61710783	56.5	32534679	29.8	7982272	6.7	12623	0	230944	0.2	533475	0.4	1661181	1.4	2035756	1.7	3508293	3	286	1.9
AML C3	None	2019	305108386	569488093	93.3	30	53717939	24.3	46454855	21	70203239	68.5	10284131	10	32280322	31.5	120817341	54.7	17156	0	11422665	5.2	32990721	14.9	40583543	18.4	34652224	15.7	1151032	0.5	246	0.3
T-ALL D2	None	2019	275184475	502139334	91.2	40.7	104414550	55	37034249	19.5	25585056	51.5	10911132	22	24094281	48.5	48296713	25.5	28655	0	6110417	3.2	13840999	7.3	17260984	9.1	10056599	5.3	999059	0.5	258	0.5
AML C4	90% FBS/10% DMSO	2020	241303616	441891081	91.6	44.3	15485844	11.2	112554008	81.2	91019481	74.7	67375250	55.3	30866447	25.3	10615861	7.7	17027	0	294211	0.2	570219	0.4	1649053	1.2	2666158	1.9	5419193	3.9	321	2.2
AML C5	90% FBS/10% DMSO	2020	272422073	498063070	91.4	47.9	16501598	10.7	120513073	78.2	100807364	74.4	67225221	49.6	34704449	25.6	17052486	11.1	29961	0	817540	0.5	2262360	1.5	4275876	2.8	5536091	3.6	4130658	2.7	284	1.9
B-ALL D3	90% FBS/10% DMSO	2020	242496466	443629534	91.5	47.5	14093054	10.3	107537328	78.2	96906577	79.7	63002207	51.8	24620807	20.3	15823490	11.5	37019	0	709091	0.5	1956156	1.4	3819355	2.8	5472709	4	3829160	2.8	284	2.5
AML C6	90% FBS/10% DMSO	2021	238256930	435734176	91.4	44	13332712	9.7	104686742	76.3	89050753	73.2	53173938	43.7	32656607	26.8	19188333	14	32479	0	975735	0.7	2661863	1.9	4832831	3.5	6714025	4.9	3971400	2.9	295	1.6
B-ALL D4	90% FBS/10% DMSO	2021	196047903	369870088	94.3	46.9	12104852	8.9	113628000	84	91764894	75.1	68554906	56.1	30464811	24.9	9518049	7	11434	0	1206372	0.9	1641203	1.2	2962745	2.2	2598544	1.9	1097751	0.8	288	2.2
B-ALL D5	90% FBS/10% DMSO	2021	274660608	502600716	91.5	42.2	18311584	11.5	121974009	76.3	109733624	79	68875640	49.6	29213875	21	19521668	12.2	39968	0	658409	0.4	1539570	1	4080219	2.6	7941415	5	5262087	3.3	313	2.4
B-ALL D6	90% FBS/10% DMSO	2021	226221115	413999061	91.5	46.5	13327716	10.3	103570962	79.8	87853166	76.4	58963446	51.3	27096744	23.6	12843214	9.9	22154	0	394568	0.3	810908	0.6	2408440	1.9	4410065	3.4	4797079	3.7	296	2.2
B-ALL D7	90% FBS/10% DMSO	2021	273625115	453457925	82.9	45.7	8755992	6.5	113430906	84.1	94269651	75.3	67532940	54	30904885	24.7	12650148	9.4	18325	0	698454	0.5	1770114	1.3	3152093	2.3	3173821	2.4	3837341	2.8	279	2.2
AML C7	90% FBS/10% DMSO	2021	263038915	482016958	91.6	45.6	15537989	10.2	117234749	77.2	102526705	76.4	63419909	47.3	31646921	23.6	19183912	12.6	37384	0	787642	0.5	1989408	1.3	4490351	3	7356793	4.8	4522334	3	293	2
B-ALL D8	90% FBS/10% DMSO	2021	98243199	179625162	91.4	44.2	5448669	8.7	48039585	76.6	45182875	80.2	25668055	45.6	11141195	19.8	9224115	14.7	14531	0	458356	0.7	1064944	1.7	2830507	4.5	4088239	6.5	767538	1.2	269	2.3
AML D1	90% FBS/10% DMSO	2020	111594610	205117256	91.9	41.2	6599802	9.1	55278291	75.8	52184468	80.2	29448328	45.2	12921541	19.8	11001072	15.1	11059	0	479826	0.7	1202227	1.6	3199939	4.4	5203811	7.1	904210	1.2	282	2.3
ARMS C1	FFPE	2009	429476402	516270641	60.1	16.7	37941128	19.4	5389515	2.8	22987432	94.3	2536366	10.4	1379075	5.7	152571296	77.9	155702	0.1	17505942	8.9	67942161	34.7	46681260	23.8	19631187	10	655044	0.3	180	1.8
ARMS C2	FFPE	2009	454592700	527219878	58	12.1	21612707	10.2	5564664	2.6	42394778	98.1	2980248	6.9	800003	1.9	183782464	87.1	110170	0.1	16160870	7.7	76252314	36.1	61179275	29	29568557	14	511278	0.2	175	3.7
ARMS C3	FFPE	2009	242982217	392781151	80.8	27.5	36876597	26.3	31539662	22.5	56463973	87.3	16970149	26.2	8239072	12.7	71938456	51.3	99993	0.1	8231752	5.9	25065447	17.9	23237677	16.6	13996866	10	1306721	0.9	225	2
ARMS C4	FFPE	2010	437194398	760691221	87	37.5	129517893	44.8	26729141	9.3	41843051	84.7	14013201	28.4	7583982	15.3	132682092	45.9	141638	0	13309520	4.6	42769021	14.8	42717429	14.8	31780548	11	1963936	0.7	219	1.8
ARMS C5	FFPE	2013	478357923	739827427	77.3	20.5	42106688	14.2	30772148	10.4	121779302	97.1	15948048	12.7	3685010	2.9	224263016	75.5	188908	0.1	21837348	7.3	85831136	28.9	74223663	25	40952937	13.8	1229024	0.4	189	4.3
* Note that these statistics are from the full sequencing runs prior to sub-sampling. Analyses throughout the paper were based on sub-sampled datasets to 50M raw read-pairs, or less, where indicated.

## Sheet: Supp Table S3
Sample ID	Cohort	Preservation	Estimated % Tumor Cells (Sarcoma only)	Estimated % blasts (Leukemia only)	Percentage of Cells Positive for Known Rearrangement by FISH (Leukemia Concordance Cohort Only)	Known Fusion	Arima-HIC Raw Read-pairs (M)	Arima-HiC Fusion
AML C1	Concordance	90% FBS/10% DMSO	N/A	0.44	0.52	CBFA2T3::GLIS2	50	CBFA2T3::GLIS2
							25	CBFA2T3::GLIS2
							12.5	CBFA2T3::GLIS2
							5	Not detected
T-ALL D1	Discovery	90% FBS/10% DMSO	N/A	0.94	N/A	N/A	50	SKAP2::CDK6
							25	SKAP2::CDK6
							12.5	SKAP2::CDK6
							5	SKAP2::CDK6
AML C3	Concordance	None	N/A	0.29	0.815	RUNX1::RUNX1T1	50	RUNX1::RUNX1T1
							25	Not detected
							12.5	Not detected
							5	Not detected
AML C4	Concordance	90% FBS/10% DMSO	N/A	0.74	0.94	MYH11::CBFB	50	MYH11::CBFB
							25	MYH11::CBFB
							12.5	MYH11::CBFB
							5	Not detected
AML C6	Concordance	90% FBS/10% DMSO	N/A	0.81	0.78	KMT2A::MLLT4	50	KMT2A::MLLT4
							25	KMT2A::MLLT4
							12.5	KMT2A::MLLT4
							5	KMT2A::MLLT4
B-ALL D6	Discovery	90% FBS/10% DMSO	N/A	0.91	N/A	N/A	50	ZNF384::EP300
							25	ZNF384::EP300
							12.5	ZNF384::EP300
							5	Not detected
B-ALL D7	Discovery	90% FBS/10% DMSO	N/A	0.98	N/A	N/A	50	ABHD17B::PTK2B
							25	ABHD17B::PTK2B
							12.5	ABHD17B::PTK2B
							5	ABHD17B::PTK2B
AML C7	Concordance	90% FBS/10% DMSO	N/A	0.65	0.9055	RUNX1::RUNX1T1	50	RUNX1::RUNX1T1
							25	RUNX1::RUNX1T1
							12.5	RUNX1::RUNX1T1
							5	RUNX1::RUNX1T1
B-ALL D8	Discovery	90% FBS/10% DMSO	N/A	0.91	N/A	N/A	50	ZNF384::EP300
							25	ZNF384::EP300
							12.5	ZNF384::EP300
							5	Not detected
AML D1	Discovery	90% FBS/10% DMSO	N/A	0.83	N/A	N/A	50	KMT2A::MLLT10
							25	KMT2A::MLLT10
							12.5	KMT2A::MLLT10
							5	KMT2A::MLLT10
ARMS C1	Concordance	FFPE	0.8	N/A	N/A	FOXO1-r	50	PAX3::FOXO1
							25	PAX3::FOXO1
							12.5	PAX3::FOXO1
							5	PAX3::FOXO1
ARMS C2	Concordance	FFPE	0.9	N/A	N/A	PAX3::FOXO1	50	PAX3::FOXO1
							25	PAX3::FOXO1
							12.5	PAX3::FOXO1
							5	PAX3::FOXO1
ARMS C3	Concordance	FFPE	0.9	N/A	N/A	PAX3::FOXO1	50	PAX3::FOXO1
							25	PAX3::FOXO1
							12.5	PAX3::FOXO1
							5	PAX3::FOXO1
ARMS C4	Concordance	FFPE	0.8	N/A	N/A	FOXO1-r	50	PAX7::FOXO1
							25	PAX7::FOXO1
							12.5	PAX7::FOXO1
							5	Not detected
ARMS C5	Concordance	FFPE	0.9	N/A	N/A	PAX7::FOXO1	50	PAX7::FOXO1
							25	Not detected
							12.5	Not detected
							5	Not detected
